# Supplementary material for: Prognostic Value of B7H4 Expression in Patients with Solid Cancers: A Systematic Review and Meta-Analysis
Source: Int J Mol Sci. 2024 May 6;25(9):5045. doi: 10.3390/ijms25095045 (PMC11084412; doi:10.3390/ijms25095045)
Supplement: Supplementary file 1 [file ijms-25-05045-s001.zip]

Archive with 1 entries (1 files):
- ijms-2979656-supplementary.pdf
